# Supplementary material for: Demethylation and derepression of genomic retroelements in the skeletal muscles of aged mice
Source: Aging Cell. 2019 Sep 27;18(6):e13042. doi: 10.1111/acel.13042 (PMC6826136; doi:10.1111/acel.13042)
Supplement: Supplementary file 2 [file ACEL-18-e13042-s002.xlsx]

## Sheet: Primer list
Table S1. A primer list for retroelement expression analysis.
Gene	Forward primer (5' -> 3')	Reverse primer (5' -> 3')
ERV1 family
MMERGLN-int	CATGGGTATGACTTTGTCCT	ACAGGTGCAGAATTTTCAGT
RLTR4_MM-int	GGAAGTGTCTCTGTCTCTCG	GGCCCATTCTGTATCAGTTA
RLTR6-int	AGCCAGCAAGTCAGTATCAT	CACTGCTCTAGCCTTCTGAT
MERV1-l-int	CCAAGCAGAAGAGAGAAAGA	AATTAGGGGTCCTAACAAGG
ERVK family
ETnERV3-int	ATGGTATTTTTGTTGGTTGC	ATGCTGAATCTTTTTGAAGC
ERVB4_3-I_MM-int	TTCTTGAGGCATAGACCACT	TTTTCCTAGACACCACTGCT
IAPLTR3-int	TGATTGTAGGACACGATTGA	ATAAGAGCGTCATCTCCTCA
IAPEz-int	GTCCTGTATCCGAAATTTGA	CCTTACCATGCTACAAAAGG
MMERVK9C_I	CCAGAGTCCTTTTCAGAGTG	CATTTGCCATAGTCCTTCTC
LINE1 family
L1Md_F2	GTTTCACTGTGTCCCTGTTT	ACATTGCACCTCACACAATA
L1_Mus1	AATGGCTTGTGCTGTAAGAT	GTGGCCTTTTTGTCTTATTG
Lx3B	GAAAGCAGTGCTAAGAGGAA	TTTTGGGAGTGCTGTTAAGT

## Sheet: MBD_seq_mapping_statistics
MBD-seq mapping statistics (Skeletal muscles)
2 month		20 month		28 month
61713700	reads;	61385425	reads;	63437228	reads;	were paired; of these:
4169514	0.0676	3642328	0.0593	2415896	0.0381	aligned concordantly 0 times
33490982	0.5427	34812967	0.5671	45908397	0.7237	aligned concordantly exactly 1 time
24053204	0.3898	22930130	0.3735	15112935	0.2382	aligned concordantly >1 times
4169514	pairs	3642328	pairs	2415896	pairs	aligned concordantly 0 times; of these:
304028	0.0729	212248	0.0583	125559	0.052	aligned discordantly 1 time
3865486	pairs	3430080	pairs	2290337	pairs	aligned 0 times concordantly or discordantly; of these:
7730972	mates	6860160	mates	4580674	mates	make up the pairs; of these:
5443012	0.7041	4933243	0.7191	3276883	0.7154	aligned 0 times
847580	0.1096	640020	0.0933	583877	0.1275	aligned exactly 1 time
1440380	0.1863	1286897	0.1876	719914	0.1572	aligned >1 times
	0.9559		0.9598		0.9742
MBD-seq mapping statistics (T cells)
2 month		20 month		28 month
89668409	1	91806320	1	86268337	1	were paired; of these:
5666717	0.063	6075472	0.066	5505849	0.064	aligned concordantly 0 times
31403027	0.35	28245447	0.308	27563506	0.32	aligned concordantly exactly 1 time
52598665	0.587	57485401	0.626	53198982	0.617	aligned concordantly >1 times
5666717	pairs	6075472	pairs	5505849	pairs	aligned concordantly 0 times; of these:
58362	0.01	64716	0.011	62281	0.011	aligned discordantly 1 time
5608355	pairs	6010756	pairs	5443568	pairs	aligned 0 times concordantly or discordantly; of these:
11216710	mates	12021512	mates	10887136	mates	make up the pairs; of these:
8279396	0.738	8892216	0.74	8007919	0.736	aligned 0 times
708755	0.063	719031	0.06	695257	0.064	aligned exactly 1 time
2228559	0.199	2410265	0.201	2183960	0.201	aligned >1 times
	0.954		0.952		0.954

## Sheet: Transcriptome_mapping_statistic
Transcriptome_mapping_statistic (skeletal muscle)
2m-1	2m-2	2m-3	Explanation
20827441	25426574	40019750	reads; of these:
20827441 (100.00%)	25426574 (100.00%)	40019750 (100.00%)	were paired; of these:
5121462 (24.59%)	5946617 (23.39%)	5064583 (12.66%)	aligned concordantly 0 times
14440708 (69.34%)	17682716 (69.54%)	31539428 (78.81%)	aligned concordantly exactly 1 time
1265271 (6.08%)	1797241 (7.07%)	3415739 (8.54%)	aligned concordantly >1 times
----	----	----	----
5121462	5946617	5064583	pairs aligned concordantly 0 times; of these:
490551 (9.58%)	581726 (9.78%)	625623 (12.35%)	aligned discordantly 1 time
----	----	----	----
4630911	5364891	4438960	pairs aligned 0 times concordantly or discordantly; of these:
9261822	10729782	8877920	mates make up the pairs; of these:
4908219 (52.99%)	5664523 (52.79%)	4352020 (49.02%)	aligned 0 times
3237281 (34.95%)	3746683 (34.92%)	3494353 (39.36%)	aligned exactly 1 time
1116322 (12.05%)	1318576 (12.29%)	1031547 (11.62%)	aligned >1 times
88.22%	88.86%	94.56%	overall alignment rate
20m-1	20m-2	20m-3	Explanation
22937370	25412179	54701426	reads; of these:
22937370 (100.00%)	25412179 (100.00%)	54701426 (100.00%)	were paired; of these:
4753585 (20.72%)	5455603 (21.47%)	7560480 (13.82%)	aligned concordantly 0 times
16531757 (72.07%)	18080418 (71.15%)	42124508 (77.01%)	aligned concordantly exactly 1 time
1652028 (7.20%)	1876158 (7.38%)	5016438 (9.17%)	aligned concordantly >1 times
----	----	----	----
4753585	5455603	7560480	pairs aligned concordantly 0 times; of these:
488754 (10.28%)	593042 (10.87%)	1006569 (13.31%)	aligned discordantly 1 time
----	----	----	----
4264831	4862561	6553911	pairs aligned 0 times concordantly or discordantly; of these:
8529662	9725122	13107822	mates make up the pairs; of these:
4509428 (52.87%)	5095823 (52.40%)	6234572 (47.56%)	aligned 0 times
2985350 (35.00%)	3429186 (35.26%)	5229546 (39.90%)	aligned exactly 1 time
1034884 (12.13%)	1200113 (12.34%)	1643704 (12.54%)	aligned >1 times
90.17%	89.97%	94.30%	overall alignment rate
28m-1	28m-2	28m-3	Explanation
23274647	29563276	15080790	reads; of these:
23274647 (100.00%)	29563276 (100.00%)	15080790 (100.00%)	were paired; of these:
5284049 (22.70%)	6471281 (21.89%)	2100528 (13.93%)	aligned concordantly 0 times
16454037 (70.70%)	21028671 (71.13%)	11736713 (77.83%)	aligned concordantly exactly 1 time
1536561 (6.60%)	2063324 (6.98%)	1243549 (8.25%)	aligned concordantly >1 times
----	----	----	----
5284049	6471281	2100528	pairs aligned concordantly 0 times; of these:
579268 (10.96%)	593324 (9.17%)	292103 (13.91%)	aligned discordantly 1 time
----	----	----	----
4704781	5877957	1808425	pairs aligned 0 times concordantly or discordantly; of these:
9409562	11755914	3616850	mates make up the pairs; of these:
4924203 (52.33%)	6203164 (52.77%)	1764561 (48.79%)	aligned 0 times
3338958 (35.48%)	4124160 (35.08%)	1412430 (39.05%)	aligned exactly 1 time
1146401 (12.18%)	1428590 (12.15%)	439859 (12.16%)	aligned >1 times
89.42%	89.51%	94.15%	overall alignment rate
